# Supplementary material for: Herpes Simplex Virus-1 Induced Serotonin-Associated Metabolic Pathways Correlate With Severity of Virus- and Inflammation-Associated Ocular Disease
Source: Front Microbiol. 2022 Mar 22;13:859866. doi: 10.3389/fmicb.2022.859866 (PMC8982329; doi:10.3389/fmicb.2022.859866)
Supplement: Supplementary Table 1 — RT2-PCR Amino Acid Metabolism Array Gene Expression Analysis of Mock versus HSV Infected Cells. Blue: Tryptophan Metabolism Associated Genes; Red: Serotonin Metabolism Associated Genes. [file Table_1.xlsx]

## Sheet: Sheet1
	Human Amino Acid Metabolism I Array
	Symbol	Description	Fold Regulation	p-value
	AADAT	Aminoadipate aminotransferase	-1.51	0.073937
	AANAT	Aralkylamine N-acetyltransferase	4.28	0.000695
	AOC1	Amiloride binding protein 1 (amine oxidase ((copper -containing))	12.9	0.000153
	ACADM	Acyl-CoA dehydrogenase, C-4 to C-12 straight chain	-7.25	3.3e-05
	ACAT1	Acetyl-CoA acetyltransferase 1	-3.92	5.9e-05
	ACMSD	Aminocarboxymuconate semialdehyde decarboxylase	10.7	0.000167
	ACY1	Aminoacylase 1	-7.55	1.3e-05
	ADI1	Acireductone dioxygenase 1	-8.7	0
	AGMAT	Agmatine ureohydrolase (agmatinase)	-3.9	0.003366
	AHCY	Adenosylhomocysteinase	-5.5	1.2e-05
	ALDH18A1	Aldehyde dehydrogenase 18 family, member A1	-3.73	0.000964
	ALDH4A1	Aldehyde dehydrogenase 4 family, member A1	-3.59	0.004203
	ALDH9A1	Aldehyde dehydrogenase 9 family, member A1	-1.13	0.019878
	AMD1	Adenosylmethionine decarboxylase 1	1.12	0.368529
	AOX1	Aldehyde oxidase 1	1.06	0.65219
	APIP	APAF1 interacting protein	-5.01	3e-06
	ARG2	Arginase, type II	-1.53	0.019625
	ASL	Argininosuccinate lyase	-1.57	0.012131
	ASS1	Argininosuccinate synthase 1	12.66	0.008553
	AUH	AU RNA Binding protein/enoyl-CoA hydratase	-1.94	0.019741
	BCAT2	Branched chain amino-acid transaminase 2, mitochondrial	-5.97	0.000104
	BCKDHA	Branched chain keto acid dehydrogenase E1, alpha polypeptide	-2.7	9.4e-05
	BHMT	Betaine--homocysteine S-methyltransferase	15.91	0.000145
	CAD	Carbamoyl-phosphate synthetase 2, aspartate transcarbamylase, and dihydroorotase	-4.83	0.004901
	CAT	Catalase	-4.83	0.000348
	CBS	Cystathionine-beta-synthase	2.13	0.00643
	CDO1	Cysteine dioxygenase, type 1	137.5	0.007052
	CKB	Creatine kinase, brain	2.27	0.000591
	CPS1	Carbamoyl-phosphate synthase 1, mitochondrial	-1.77	0.000158
	CTH	Cystathionase (cystathionine gamma-lyase)	1.92	0.00067
	CYP1B1	Cytochrome P450, family 1, subfamily B, polypeptide 1	-3.56	0.00292
	DAO	D-amino-acid oxidase	15.91	0.000145
	DBT	Dihydrolipoamide branched chain-transacylase E2	-3.04	0.002683
	DDC	Dopa decarboxylase (aromatic L-amino acid decarboxylase)	-5.58	0.000276
	DLD	Dihydrolipoamine dehydrogrenase	-5.75	1e-06
	DNMT1	DNA (cytosine-5-)-methyltransferase 1	-2.61	0.000179
	EHHADH	Enoyl-CoA, hydratase/3-hydroxyacyl CoA dehydrogenase	-1.79	0.062066
	ENOPH1	Enolase-phosphatase 1	-4.51	3.1e-05
	GAMT	Guanidinoacetate N-methyltransferase	-3.66	0.000211
	GATM	Glycine amidinotransferase (L-arginine:glycine amidinotransferase)	1.41	0.014093
	GCDH	Glutaryl-CoA dehydrogenase	-2.83	0.000343
	GFPT1	Glutamine--fructose-6-phosphate transaminase 1	-2.02	0.000138
	GLS	Glutaminase	-2.24	0.000432
	GLUD1	Glutamate dehydrogenase 1	-2.38	0.000433
	GOT2	Glutamic-oxaloacetic transaminase 2, mitochondrial (aspartate aminotransferase 2)	1.18	0.05834
	HAAO	3-hydroxyanthranilate 3,4-dioxygenase	9.04	0.000737
	HMGCL	3-hydroxymethyl-3-methylglutaryl-CoA lyase	-3.65	0.00087
	HMGCS1	3-hydroxy-3-methylglutaryl-CoA synthase 1 (soluble)	1.34	0.025946
	IDO1	Indoleamine 2,3-dioxygenase 1	15.91	0.000145
	INMT	Indolethylamine N-methyltransferase	15.91	0.000145
	IVD	Isovaleryl-CoA dehydrogenase	-1.49	0.025978
	KMO	Kynurenine 3-monooxygenase (kynurenine 3-hydroxylase)	17.67	0.005437
	KYNU	Kynureninase	-3.52	2.4e-05
	LAP3	Leucine aminopeptidase 3	2.38	0.022513
	LARS	Leucyl-tRNA synthetase	-2.39	0.000263
	LDHA	Lactate dehydrogenase A	-2.17	0.00061
	MAOB	Monoamine oxidase B	15.91	0.000145
	MAT1A	Methionine adenosyltransferase I, alpha	1.09	0.546281
	MCCC2	Methylcrotonoyl-CoA carboxylase 2 (beta)	-2.26	0.001598
	MPST	Mercaptopyruvate sulfurtransferase	15.91	0.000145
	MTAP	Methylthioadenosine phosphorylase	15.91	0.000145
	MTR	5-methyltetrahydrofolate-homocysteine methyltransferase	-3.55	0.001719
	NAGS	N-acetylglutamate synthase	1.13	0.372015
	NIT2	Nitrilase family, member 2	-6.96	0.002046
	NOS2	Nitric oxide synthase 2, inducible	17.41	0.024227
	OAT	Ornithine aminotransferase	1.21	0.004117
	ODC1	Ornithine decarboxylase 1	1.05	0.059071
	OGDHL	Oxoglutarate dehydrogenase-like	3.82	0.000602
	OTC	Ornithine carbamoyltranferase	15.91	0.000145
	OXCT2	3-oxoacid CoA transferase 2	3.61	0.028131
	P4HA1	Prolyl 4-hydroxylase, alpha polypeptide 1	1.44	0.01505
	PDHB	Pyruvate dehydrogenase (lipoamide) beta	-3.98	0.000128
	PPAT	Phosphoribosyl pyrophosphgate aminotransferase	-4.24	0.000625
	PRODH	Proline dehydrogenase (oxidase) 1	-1.61	0.006849
	PRODH2	Proline dehydrogenase (oxidase) 2	-1.9	0.014047
	PYCR1	Pyrroline-5-carboxylate reductase 1	-10.03	0.000394
	PYCRL	Pyrroline-5-carboxylate reductase-like	-5.63	0.00199
	SAT1	Spermidine/spermine N1-acetyltransferase 1	-1.61	0.00102
	SDS	Serine dehydratase	4.38	0.000378
	SRM	Spermidine synthase	-1.88	0.00177
	TAT	Tyrosine aminotransferase	2.98	0.0052
	TDO2	Tryptophan 2,3-dioxygenase	1.79	0.006544
	TPH2	Tryptophan hydroxylase 2	43.17	0.011048
	WARS	Tryptophanyl-tRNA synthetase	-6.09	0.000577
